# Supplementary material for: Temporal development and neutralising potential of antibodies against SARS-CoV-2 in hospitalised COVID-19 patients: An observational cohort study
Source: PLoS One. 2021 Jan 26;16(1):e0245382. doi: 10.1371/journal.pone.0245382 (PMC7837461; doi:10.1371/journal.pone.0245382)
Supplement: S1 Raw data — (ZIP) [file pone.0245382.s001.zip]

Archive with 4 entries (4 files):
- Raw data for nAb evolution paper/Abbott anti-NP IgG assay - raw data.xlsx
- Raw data for nAb evolution paper/EuroImmun anti-S1 IgG assay - raw data.xlsx
- Raw data for nAb evolution paper/GenScript sRBD-ACE-2 inhibition assay - raw data.xlsx
- Raw data for nAb evolution paper/RBD ELISA ASSAY - raw data.xlsx
