# Supplementary material for: Temporal development and neutralising potential of antibodies against SARS-CoV-2 in hospitalised COVID-19 patients: An observational cohort study
Source: PLoS One. 2021 Jan 26;16(1):e0245382. doi: 10.1371/journal.pone.0245382 (PMC7837461; doi:10.1371/journal.pone.0245382)
Supplement: S1 Raw data — (ZIP) [file pone.0245382.s001.zip › Raw data for nAb evolution paper/Abbott anti-NP IgG assay - raw data.xlsx]

## Sheet: P1-19_20200619 
	Assay Calibration	(09:22 AM 03 June 2020 - valid for 30 days)					Assay controls	(09:22 AM 18 June 2020 - valid for 24 hours)
	Sample Id	RLU Raw Data			Mean		Sample Id	RLU Raw Data	Ratio	Range	Outcome
		Rep 1	Rep 2	Rep 3			Positive control	124887	3.46	Ratio/Index - 1.65-8.40	QC passed
	Calibrator	37123	35156	36000	36093		Negative control	2703	0.07	Ratio/Index - <0.78	QC passed
C / P	Patient#	Anonymised sample code	Day post RT-PCR	Days post symptom onset	NAME	ASSAY	ASSAY NUMBER	RESULT	INTERPRETATION	INSTRUMENT RESPONSE	DILUTION	MODULE/SN	DATE/TIME COMPLETED	DATE/TIME OF CAL	REAGENT LOT	REAGENT S/N
M576/1	P01	E1	2	2	BATCH12:39:13	COV-2 IgG	385	0.69 Index	Negative	25053 RLU	UNDILUTED	1/iSR05899	18.06.2020 13:09	03.06.2020 09:22	16318FN00	1110
M576/2	P01	E2	7	7	BATCH12:39:13	COV-2 IgG	385	4.47 Index	Positive	161467 RLU	UNDILUTED	1/iSR05899	18.06.2020 13:10	03.06.2020 09:22	16318FN00	1110
M576/3	P01	E3	8	8	BATCH12:39:13	COV-2 IgG	385	4.50 Index	Positive	162541 RLU	UNDILUTED	1/iSR05899	18.06.2020 13:10	03.06.2020 09:22	16318FN00	1110
M576/4	P01	E4	10	10	BATCH12:39:13	COV-2 IgG	385	4.78 Index	Positive	172662 RLU	UNDILUTED	1/iSR05899	18.06.2020 13:10	03.06.2020 09:22	16318FN00	1110
M576/5	P01	E5	11	11	BATCH12:39:13	COV-2 IgG	385	5.19 Index	Positive	187230 RLU	UNDILUTED	1/iSR05899	18.06.2020 13:10	03.06.2020 09:22	16318FN00	1110
M573/1	P01	E6	12	12	BATCH12:39:13	COV-2 IgG	385	5.34 Index	Positive	192795 RLU	UNDILUTED	1/iSR05899	18.06.2020 13:11	03.06.2020 09:22	16318FN00	1110
M573/2	P01	E7	13	13	BATCH12:39:13	COV-2 IgG	385	5.43 Index	Positive	195807 RLU	UNDILUTED	1/iSR05899	18.06.2020 13:11	03.06.2020 09:22	16318FN00	1110
M573/3	P01	E8	14	14	BATCH12:39:13	COV-2 IgG	385	5.27 Index	Positive	190165 RLU	UNDILUTED	1/iSR05899	18.06.2020 13:11	03.06.2020 09:22	16318FN00	1110
M573/4	P01	E9	15	15	BATCH12:39:13	COV-2 IgG	385	5.54 Index	Positive	199942 RLU	UNDILUTED	1/iSR05899	18.06.2020 13:12	03.06.2020 09:22	16318FN00	1110
M573/5	P01	E10	17	17	BATCH12:39:13	COV-2 IgG	385	5.88 Index	Positive	212269 RLU	UNDILUTED	1/iSR05899	18.06.2020 13:12	03.06.2020 09:22	16318FN00	1110
G713/1	P02	E11	3	3	BATCH12:39:13	COV-2 IgG	385	0.01 Index	Negative	397 RLU	UNDILUTED	1/iSR05899	18.06.2020 13:12	03.06.2020 09:22	16318FN00	1110
G713/2	P02	E12	5	5	BATCH12:39:13	COV-2 IgG	385	0.01 Index	Negative	387 RLU	UNDILUTED	1/iSR05899	18.06.2020 13:13	03.06.2020 09:22	16318FN00	1110
G713/3	P02	E13	10	10	BATCH12:39:13	COV-2 IgG	385	0.92 Index	Negative	33373 RLU	UNDILUTED	1/iSR05899	18.06.2020 13:13	03.06.2020 09:22	16318FN00	1110
G713/4	P02	E14	11	11	BATCH12:39:13	COV-2 IgG	385	4.15 Index	Positive	149711 RLU	UNDILUTED	1/iSR05899	18.06.2020 13:13	03.06.2020 09:22	16318FN00	1110
G713/5	P02	E15	14	14	BATCH12:39:13	COV-2 IgG	385	8.95 Index	Positive	322978 RLU	UNDILUTED	1/iSR05899	18.06.2020 13:13	03.06.2020 09:22	16318FN00	1110
G725/1	P03	E16	0	0	BATCH12:39:13	COV-2 IgG	385	3.95 Index	Positive	142671 RLU	UNDILUTED	1/iSR05899	18.06.2020 13:14	03.06.2020 09:22	16318FN00	1110
G725/2	P03	E17	8	8	BATCH12:39:13	COV-2 IgG	385	9.00 Index	Positive	324844 RLU	UNDILUTED	1/iSR05899	18.06.2020 13:14	03.06.2020 09:22	16318FN00	1110
G725/3	P03	E18	14	14	BATCH12:39:13	COV-2 IgG	385	9.58 Index	Positive	345669 RLU	UNDILUTED	1/iSR05899	18.06.2020 13:14	03.06.2020 09:22	16318FN00	1110
G725/4	P03	E19	17	17	BATCH12:39:13	COV-2 IgG	385	9.40 Index	Positive	339243 RLU	UNDILUTED	1/iSR05899	18.06.2020 13:15	03.06.2020 09:22	16318FN00	1110
G725/5	P03	E20	19	19	BATCH12:39:13	COV-2 IgG	385	9.42 Index	Positive	339990 RLU	UNDILUTED	1/iSR05899	18.06.2020 13:15	03.06.2020 09:22	16318FN00	1110
M571/5	P04	E25	0	9	BATCH12:39:13	COV-2 IgG	385	1.10 Index	Negative	39828 RLU	UNDILUTED	1/iSR05899	18.06.2020 13:16	03.06.2020 09:22	16318FN00	1110
C655/1	P04	E26	3	12	BATCH12:39:13	COV-2 IgG	385	3.84 Index	Positive	138505 RLU	UNDILUTED	1/iSR05899	18.06.2020 13:17	03.06.2020 09:22	16318FN00	1110
C655/2	P04	E27	7	16	BATCH12:39:13	COV-2 IgG	385	6.81 Index	Positive	245734 RLU	UNDILUTED	1/iSR05899	18.06.2020 13:17	03.06.2020 09:22	16318FN00	1110
C655/3	P04	E28	8	17	BATCH12:39:13	COV-2 IgG	385	7.47 Index	Positive	269578 RLU	UNDILUTED	1/iSR05899	18.06.2020 13:17	03.06.2020 09:22	16318FN00	1110
C655/4	P04	E29	10	19	BATCH12:39:13	COV-2 IgG	385	7.16 Index	Positive	258581 RLU	UNDILUTED	1/iSR05899	18.06.2020 13:18	03.06.2020 09:22	16318FN00	1110
C655/5	P04	E30	12	21	BATCH12:39:13	COV-2 IgG	385	7.13 Index	Positive	257350 RLU	UNDILUTED	1/iSR05899	18.06.2020 13:18	03.06.2020 09:22	16318FN00	1110
E280/1	P04	E31	13	22	BATCH12:39:13	COV-2 IgG	385	7.17 Index	Positive	258730 RLU	UNDILUTED	1/iSR05899	18.06.2020 13:18	03.06.2020 09:22	16318FN00	1110
E280/2	P04	E32	14	23	BATCH12:39:13	COV-2 IgG	385	7.02 Index	Positive	253425 RLU	UNDILUTED	1/iSR05899	18.06.2020 13:19	03.06.2020 09:22	16318FN00	1110
E280/3	P04	E33	16	25	BATCH12:39:13	COV-2 IgG	385	7.18 Index	Positive	259006 RLU	UNDILUTED	1/iSR05899	18.06.2020 13:19	03.06.2020 09:22	16318FN00	1110
E280/4	P04	E34	17	26	BATCH12:39:13	COV-2 IgG	385	7.15 Index	Positive	257958 RLU	UNDILUTED	1/iSR05899	18.06.2020 13:19	03.06.2020 09:22	16318FN00	1110
E280/5	P04	E35	20	29	BATCH12:39:13	COV-2 IgG	385	7.22 Index	Positive	260623 RLU	UNDILUTED	1/iSR05899	18.06.2020 13:19	03.06.2020 09:22	16318FN00	1110
F271/1	P05	E36	2	2	BATCH12:39:13	COV-2 IgG	385	0.02 Index	Negative	601 RLU	UNDILUTED	1/iSR05899	18.06.2020 13:20	03.06.2020 09:22	16318FN00	1110
F271/2	P05	E37	4	4	BATCH12:39:13	COV-2 IgG	385	0.01 Index	Negative	523 RLU	UNDILUTED	1/iSR05899	18.06.2020 13:20	03.06.2020 09:22	16318FN00	1110
F271/3	P05	E38	7	7	BATCH12:39:13	COV-2 IgG	385	0.12 Index	Negative	4415 RLU	UNDILUTED	1/iSR05899	18.06.2020 13:20	03.06.2020 09:22	16318FN00	1110
F271/4	P05	E39	9	9	BATCH12:39:13	COV-2 IgG	385	2.65 Index	Positive	95528 RLU	UNDILUTED	1/iSR05899	18.06.2020 13:21	03.06.2020 09:22	16318FN00	1110
F271/5	P05	E40	15	15	BATCH12:39:13	COV-2 IgG	385	8.23 Index	Positive	296897 RLU	UNDILUTED	1/iSR05899	18.06.2020 13:21	03.06.2020 09:22	16318FN00	1110
G726/1	P06	E41	0	4	BATCH12:39:13	COV-2 IgG	385	1.91 Index	Positive	69109 RLU	UNDILUTED	1/iSR05899	18.06.2020 13:21	03.06.2020 09:22	16318FN00	1110
G726/2	P06	E42	1	5	BATCH12:39:13	COV-2 IgG	385	3.45 Index	Positive	124699 RLU	UNDILUTED	1/iSR05899	18.06.2020 13:22	03.06.2020 09:22	16318FN00	1110
G726/3	P06	E43	2	6	BATCH12:39:13	COV-2 IgG	385	4.75 Index	Positive	171296 RLU	UNDILUTED	1/iSR05899	18.06.2020 13:22	03.06.2020 09:22	16318FN00	1110
G726/4	P06	E44	3	7	BATCH12:39:13	COV-2 IgG	385	5.98 Index	Positive	215825 RLU	UNDILUTED	1/iSR05899	18.06.2020 13:22	03.06.2020 09:22	16318FN00	1110
G726/5	P06	E45	5	9	BATCH12:39:13	COV-2 IgG	385	7.10 Index	Positive	256269 RLU	UNDILUTED	1/iSR05899	18.06.2020 13:22	03.06.2020 09:22	16318FN00	1110
N087/1	P06	E46	8	12	BATCH12:39:13	COV-2 IgG	385	7.08 Index	Positive	255615 RLU	UNDILUTED	1/iSR05899	18.06.2020 13:23	03.06.2020 09:22	16318FN00	1110
N087/2	P06	E47	9	13	BATCH12:39:13	COV-2 IgG	385	7.37 Index	Positive	265934 RLU	UNDILUTED	1/iSR05899	18.06.2020 13:23	03.06.2020 09:22	16318FN00	1110
N087/4	P06	E48	10	14	BATCH12:39:13	COV-2 IgG	385	7.33 Index	Positive	264488 RLU	UNDILUTED	1/iSR05899	18.06.2020 13:24	03.06.2020 09:22	16318FN00	1110
N087/5	P06	E50	11	15	BATCH12:39:13	COV-2 IgG	385	7.19 Index	Positive	259506 RLU	UNDILUTED	1/iSR05899	18.06.2020 13:24	03.06.2020 09:22	16318FN00	1110
G743/1	P06	E51	12	16	BATCH12:39:13	COV-2 IgG	385	7.23 Index	Positive	260935 RLU	UNDILUTED	1/iSR05899	18.06.2020 13:24	03.06.2020 09:22	16318FN00	1110
G743/2	P06	E52	14	18	BATCH12:39:13	COV-2 IgG	385	7.08 Index	Positive	255551 RLU	UNDILUTED	1/iSR05899	18.06.2020 13:25	03.06.2020 09:22	16318FN00	1110
G743/3	P06	E53	15	19	BATCH12:39:13	COV-2 IgG	385	7.36 Index	Positive	265610 RLU	UNDILUTED	1/iSR05899	18.06.2020 13:25	03.06.2020 09:22	16318FN00	1110
G743/4	P06	E54	17	21	BATCH12:39:13	COV-2 IgG	385	7.12 Index	Positive	257021 RLU	UNDILUTED	1/iSR05899	18.06.2020 13:25	03.06.2020 09:22	16318FN00	1110
G743/5	P06	E55	18	22	BATCH12:39:13	COV-2 IgG	385	7.23 Index	Positive	260977 RLU	UNDILUTED	1/iSR05899	18.06.2020 13:25	03.06.2020 09:22	16318FN00	1110
N091/1	P06	E56	19	23	BATCH12:39:13	COV-2 IgG	385	6.93 Index	Positive	250077 RLU	UNDILUTED	1/iSR05899	18.06.2020 13:26	03.06.2020 09:22	16318FN00	1110
N091/2	P06	E57	21	25	BATCH12:39:13	COV-2 IgG	385	6.89 Index	Positive	248798 RLU	UNDILUTED	1/iSR05899	18.06.2020 13:26	03.06.2020 09:22	16318FN00	1110
N091/3	P07	E58	3	8	BATCH12:39:13	COV-2 IgG	385	0.02 Index	Negative	769 RLU	UNDILUTED	1/iSR05899	18.06.2020 13:26	03.06.2020 09:22	16318FN00	1110
N091/4	P07	E59	8	13	BATCH12:39:13	COV-2 IgG	385	0.02 Index	Negative	851 RLU	UNDILUTED	1/iSR05899	18.06.2020 13:27	03.06.2020 09:22	16318FN00	1110
N091/5	P07	E60	15	20	BATCH12:39:13	COV-2 IgG	385	2.68 Index	Positive	96724 RLU	UNDILUTED	1/iSR05899	18.06.2020 13:27	03.06.2020 09:22	16318FN00	1110
E286/1	P07	E61	17	22	BATCH12:39:13	COV-2 IgG	385	3.03 Index	Positive	109397 RLU	UNDILUTED	1/iSR05899	18.06.2020 13:27	03.06.2020 09:22	16318FN00	1110
E286/2	P08	E62	0	10	BATCH12:39:13	COV-2 IgG	385	2.71 Index	Positive	97927 RLU	UNDILUTED	1/iSR05899	18.06.2020 13:28	03.06.2020 09:22	16318FN00	1110
E286/3	P08	E63	3	13	BATCH12:39:13	COV-2 IgG	385	5.46 Index	Positive	197116 RLU	UNDILUTED	1/iSR05899	18.06.2020 13:28	03.06.2020 09:22	16318FN00	1110
E286/4	P08	E64	4	14	BATCH12:39:13	COV-2 IgG	385	6.16 Index	Positive	222241 RLU	UNDILUTED	1/iSR05899	18.06.2020 13:28	03.06.2020 09:22	16318FN00	1110
E286/5	P08	E65	5	15	BATCH12:39:13	COV-2 IgG	385	6.67 Index	Positive	240753 RLU	UNDILUTED	1/iSR05899	18.06.2020 13:28	03.06.2020 09:22	16318FN00	1110
G715/1	P08	E66	6	16	BATCH12:39:13	COV-2 IgG	385	7.17 Index	Positive	258692 RLU	UNDILUTED	1/iSR05899	18.06.2020 13:29	03.06.2020 09:22	16318FN00	1110
G715/3	P08	E67	7	17	BATCH12:39:13	COV-2 IgG	385	7.65 Index	Positive	275973 RLU	UNDILUTED	1/iSR05899	18.06.2020 13:30	03.06.2020 09:22	16318FN00	1110
G715/4	P08	E69	8	18	BATCH12:39:13	COV-2 IgG	385	8.23 Index	Positive	297093 RLU	UNDILUTED	1/iSR05899	18.06.2020 13:30	03.06.2020 09:22	16318FN00	1110
G715/5	P08	E70	11	21	BATCH12:39:13	COV-2 IgG	385	8.66 Index	Positive	312575 RLU	UNDILUTED	1/iSR05899	18.06.2020 13:30	03.06.2020 09:22	16318FN00	1110
C654/1	P08	E71	18	28	BATCH12:39:13	COV-2 IgG	385	8.75 Index	Positive	315729 RLU	UNDILUTED	1/iSR05899	18.06.2020 13:31	03.06.2020 09:22	16318FN00	1110
C654/2	P09	E73	2	6	BATCH12:39:13	COV-2 IgG	385	3.29 Index	Positive	118895 RLU	UNDILUTED	1/iSR05899	18.06.2020 13:31	03.06.2020 09:22	16318FN00	1110
C654/3	P09	E74	3	7	BATCH12:39:13	COV-2 IgG	385	4.78 Index	Positive	172381 RLU	UNDILUTED	1/iSR05899	18.06.2020 13:31	03.06.2020 09:22	16318FN00	1110
C654/4	P09	E75	4	8	BATCH12:39:13	COV-2 IgG	385	6.35 Index	Positive	229029 RLU	UNDILUTED	1/iSR05899	18.06.2020 13:31	03.06.2020 09:22	16318FN00	1110
C654/5	P09	E76	5	9	BATCH12:39:13	COV-2 IgG	385	7.23 Index	Positive	261019 RLU	UNDILUTED	1/iSR05899	18.06.2020 13:32	03.06.2020 09:22	16318FN00	1110
G719/1	P09	E77	6	10	BATCH12:39:13	COV-2 IgG	385	7.71 Index	Positive	278262 RLU	UNDILUTED	1/iSR05899	18.06.2020 13:32	03.06.2020 09:22	16318FN00	1110
G719/2	P09	E78	7	11	BATCH12:39:13	COV-2 IgG	385	7.99 Index	Positive	288541 RLU	UNDILUTED	1/iSR05899	18.06.2020 13:32	03.06.2020 09:22	16318FN00	1110
G719/3	P09	E79	8	12	BATCH12:39:13	COV-2 IgG	385	8.12 Index	Positive	293105 RLU	UNDILUTED	1/iSR05899	18.06.2020 13:33	03.06.2020 09:22	16318FN00	1110
G719/4	P09	E80	10	14	BATCH12:39:13	COV-2 IgG	385	8.73 Index	Positive	314937 RLU	UNDILUTED	1/iSR05899	18.06.2020 13:33	03.06.2020 09:22	16318FN00	1110
G719/5	P09	E81	12	16	BATCH12:39:13	COV-2 IgG	385	9.06 Index	Positive	326834 RLU	UNDILUTED	1/iSR05899	18.06.2020 13:33	03.06.2020 09:22	16318FN00	1110
C634/1	P09	E82	13	17	BATCH12:39:13	COV-2 IgG	385	9.13 Index	Positive	329499 RLU	UNDILUTED	1/iSR05899	18.06.2020 13:34	03.06.2020 09:22	16318FN00	1110
C634/2	P09	E83	14	18	BATCH12:39:13	COV-2 IgG	385	9.20 Index	Positive	331928 RLU	UNDILUTED	1/iSR05899	18.06.2020 13:34	03.06.2020 09:22	16318FN00	1110
C634/3	P09	E84	16	20	BATCH12:39:13	COV-2 IgG	385	9.03 Index	Positive	326078 RLU	UNDILUTED	1/iSR05899	18.06.2020 13:34	03.06.2020 09:22	16318FN00	1110
C634/4	P09	E85	17	21	BATCH12:39:13	COV-2 IgG	385	9.08 Index	Positive	327687 RLU	UNDILUTED	1/iSR05899	18.06.2020 13:34	03.06.2020 09:22	16318FN00	1110
C634/5	P09	E86	19	23	BATCH12:39:13	COV-2 IgG	385	9.00 Index	Positive	324930 RLU	UNDILUTED	1/iSR05899	18.06.2020 13:35	03.06.2020 09:22	16318FN00	1110
C649/1	P09	E87	21	25	BATCH12:39:13	COV-2 IgG	385	8.85 Index	Positive	319437 RLU	UNDILUTED	1/iSR05899	18.06.2020 13:35	03.06.2020 09:22	16318FN00	1110
C649/2	P10	E88	5	12	BATCH12:39:13	COV-2 IgG	385	6.35 Index	Positive	229155 RLU	UNDILUTED	1/iSR05899	18.06.2020 13:35	03.06.2020 09:22	16318FN00	1110
C649/3	P10	E89	6	13	BATCH12:39:13	COV-2 IgG	385	6.83 Index	Positive	246348 RLU	UNDILUTED	1/iSR05899	18.06.2020 13:36	03.06.2020 09:22	16318FN00	1110
C649/4	P10	E90	7	14	BATCH12:39:13	COV-2 IgG	385	7.09 Index	Positive	255849 RLU	UNDILUTED	1/iSR05899	18.06.2020 13:36	03.06.2020 09:22	16318FN00	1110
C649/5	P10	E91	12	19	BATCH12:39:13	COV-2 IgG	385	8.12 Index	Positive	293040 RLU	UNDILUTED	1/iSR05899	18.06.2020 13:36	03.06.2020 09:22	16318FN00	1110
C636/1	P10	E92	15	22	BATCH12:39:13	COV-2 IgG	385	8.18 Index	Positive	295274 RLU	UNDILUTED	1/iSR05899	18.06.2020 13:37	03.06.2020 09:22	16318FN00	1110
C636/2	P10	E93	16	23	BATCH12:39:13	COV-2 IgG	385	8.30 Index	Positive	299690 RLU	UNDILUTED	1/iSR05899	18.06.2020 13:37	03.06.2020 09:22	16318FN00	1110
C636/3	P10	E94	17	24	BATCH12:39:13	COV-2 IgG	385	8.29 Index	Positive	299078 RLU	UNDILUTED	1/iSR05899	18.06.2020 13:37	03.06.2020 09:22	16318FN00	1110
C636/4	P10	E95	18	25	BATCH12:39:13	COV-2 IgG	385	7.78 Index	Positive	280893 RLU	UNDILUTED	1/iSR05899	18.06.2020 13:37	03.06.2020 09:22	16318FN00	1110
C636/5	P11	E96	3	13	BATCH12:39:13	COV-2 IgG	385	6.04 Index	Positive	218082 RLU	UNDILUTED	1/iSR05899	18.06.2020 13:38	03.06.2020 09:22	16318FN00	1110
G712/1	P11	E97	4	14	BATCH12:39:13	COV-2 IgG	385	6.67 Index	Positive	240580 RLU	UNDILUTED	1/iSR05899	18.06.2020 13:38	03.06.2020 09:22	16318FN00	1110
G712/2	P11	E98	5	15	BATCH12:39:13	COV-2 IgG	385	6.90 Index	Positive	249119 RLU	UNDILUTED	1/iSR05899	18.06.2020 13:38	03.06.2020 09:22	16318FN00	1110
G712/3	P11	E99	6	16	BATCH12:39:13	COV-2 IgG	385	7.06 Index	Positive	254942 RLU	UNDILUTED	1/iSR05899	18.06.2020 13:39	03.06.2020 09:22	16318FN00	1110
G712/4	P11	E100	12	22	BATCH12:39:13	COV-2 IgG	385	6.40 Index	Positive	230824 RLU	UNDILUTED	1/iSR05899	18.06.2020 13:39	03.06.2020 09:22	16318FN00	1110
G712/5	P11	E102	14	24	BATCH12:39:13	COV-2 IgG	385	6.80 Index	Positive	245549 RLU	UNDILUTED	1/iSR05899	18.06.2020 13:39	03.06.2020 09:22	16318FN00	1110
E291/3	P12	E103	5	19	BATCH15:15:41	COV-2 IgG	385	7.66 Index	Positive	276547 RLU	UNDILUTED	1/iSR05899	18.06.2020 15:48	03.06.2020 09:22	16318FN00	1110
E291/4	P12	E104	6	20	BATCH15:15:41	COV-2 IgG	385	7.42 Index	Positive	267704 RLU	UNDILUTED	1/iSR05899	18.06.2020 15:48	03.06.2020 09:22	16318FN00	1110
E291/5	P12	E105	7	21	BATCH15:15:41	COV-2 IgG	385	6.95 Index	Positive	250720 RLU	UNDILUTED	1/iSR05899	18.06.2020 15:48	03.06.2020 09:22	16318FN00	1110
G747/1	P12	E106	11	25	BATCH15:15:41	COV-2 IgG	385	6.66 Index	Positive	240497 RLU	UNDILUTED	1/iSR05899	18.06.2020 15:49	03.06.2020 09:22	16318FN00	1110
G747/2	P12	E107	13	27	BATCH15:15:41	COV-2 IgG	385	6.04 Index	Positive	217881 RLU	UNDILUTED	1/iSR05899	18.06.2020 15:49	03.06.2020 09:22	16318FN00	1110
G747/3	P12	E108	15	29	BATCH15:15:41	COV-2 IgG	385	6.09 Index	Positive	219815 RLU	UNDILUTED	1/iSR05899	18.06.2020 15:49	03.06.2020 09:22	16318FN00	1110
G747/4	P12	E109	17	31	BATCH15:15:41	COV-2 IgG	385	5.57 Index	Positive	201015 RLU	UNDILUTED	1/iSR05899	18.06.2020 15:49	03.06.2020 09:22	16318FN00	1110
G747/5	P12	E110	23	37	BATCH15:15:41	COV-2 IgG	385	5.17 Index	Positive	186736 RLU	UNDILUTED	1/iSR05899	18.06.2020 15:50	03.06.2020 09:22	16318FN00	1110
C648/1	P13	E111	3	4	BATCH15:15:41	COV-2 IgG	385	0.19 Index	Negative	6840 RLU	UNDILUTED	1/iSR05899	18.06.2020 15:46	03.06.2020 09:22	16318FN00	1110
C648/2	P13	E112	4	5	BATCH15:15:41	COV-2 IgG	385	0.19 Index	Negative	6914 RLU	UNDILUTED	1/iSR05899	18.06.2020 15:46	03.06.2020 09:22	16318FN00	1110
C648/3	P13	E113	5	6	BATCH15:15:41	COV-2 IgG	385	0.23 Index	Negative	8472 RLU	UNDILUTED	1/iSR05899	18.06.2020 15:46	03.06.2020 09:22	16318FN00	1110
C648/4	P13	E114	8	9	BATCH15:15:41	COV-2 IgG	385	0.27 Index	Negative	9773 RLU	UNDILUTED	1/iSR05899	18.06.2020 15:46	03.06.2020 09:22	16318FN00	1110
C648/5	P13	E115	10	11	BATCH15:15:41	COV-2 IgG	385	0.77 Index	Negative	27674 RLU	UNDILUTED	1/iSR05899	18.06.2020 15:47	03.06.2020 09:22	16318FN00	1110
E291/1	P13	E116	12	13	BATCH15:15:41	COV-2 IgG	385	2.18 Index	Positive	78687 RLU	UNDILUTED	1/iSR05899	18.06.2020 15:47	03.06.2020 09:22	16318FN00	1110
E291/2	P13	E117	14	15	BATCH15:15:41	COV-2 IgG	385	3.09 Index	Positive	111500 RLU	UNDILUTED	1/iSR05899	18.06.2020 15:47	03.06.2020 09:22	16318FN00	1110
C659/1	P14	E118	2	7	BATCH15:15:41	COV-2 IgG	385	0.08 Index	Negative	2770 RLU	UNDILUTED	1/iSR05899	18.06.2020 15:50	03.06.2020 09:22	16318FN00	1110
C659/2	P14	E119	10	15	BATCH15:15:41	COV-2 IgG	385	6.66 Index	Positive	240382 RLU	UNDILUTED	1/iSR05899	18.06.2020 15:50	03.06.2020 09:22	16318FN00	1110
C659/3	P14	E120	11	16	BATCH15:15:41	COV-2 IgG	385	6.57 Index	Positive	237066 RLU	UNDILUTED	1/iSR05899	18.06.2020 15:51	03.06.2020 09:22	16318FN00	1110
C659/4	P14	E121	13	18	BATCH15:15:41	COV-2 IgG	385	6.36 Index	Positive	229492 RLU	UNDILUTED	1/iSR05899	18.06.2020 15:51	03.06.2020 09:22	16318FN00	1110
C659/5	P14	E122	23	28	BATCH15:15:41	COV-2 IgG	385	8.21 Index	Positive	296478 RLU	UNDILUTED	1/iSR05899	18.06.2020 15:51	03.06.2020 09:22	16318FN00	1110
E279/1	P15	E123	0	6	BATCH15:15:41	COV-2 IgG	385	0.95 Index	Negative	34138 RLU	UNDILUTED	1/iSR05899	18.06.2020 15:52	03.06.2020 09:22	16318FN00	1110
E279/2	P15	E124	4	10	BATCH15:15:41	COV-2 IgG	385	5.38 Index	Positive	194097 RLU	UNDILUTED	1/iSR05899	18.06.2020 15:52	03.06.2020 09:22	16318FN00	1110
E279/3	P15	E125	6	12	BATCH15:15:41	COV-2 IgG	385	6.11 Index	Positive	220631 RLU	UNDILUTED	1/iSR05899	18.06.2020 15:52	03.06.2020 09:22	16318FN00	1110
E279/4	P15	E126	8	14	BATCH15:15:41	COV-2 IgG	385	6.47 Index	Positive	233646 RLU	UNDILUTED	1/iSR05899	18.06.2020 15:52	03.06.2020 09:22	16318FN00	1110
E279/5	P15	E127	13	19	BATCH15:15:41	COV-2 IgG	385	7.20 Index	Positive	259758 RLU	UNDILUTED	1/iSR05899	18.06.2020 15:53	03.06.2020 09:22	16318FN00	1110
G748/1	P15	E128	17	23	BATCH15:15:41	COV-2 IgG	385	7.54 Index	Positive	272106 RLU	UNDILUTED	1/iSR05899	18.06.2020 15:53	03.06.2020 09:22	16318FN00	1110
G748/2	P16	E129	6	13	BATCH15:15:41	COV-2 IgG	385	2.18 Index	Positive	78586 RLU	UNDILUTED	1/iSR05899	18.06.2020 15:53	03.06.2020 09:22	16318FN00	1110
G748/3	P16	E130	9	16	BATCH15:15:41	COV-2 IgG	385	3.70 Index	Positive	133452 RLU	UNDILUTED	1/iSR05899	18.06.2020 15:54	03.06.2020 09:22	16318FN00	1110
G748/4	P16	E131	11	18	BATCH15:15:41	COV-2 IgG	385	5.04 Index	Positive	181952 RLU	UNDILUTED	1/iSR05899	18.06.2020 15:54	03.06.2020 09:22	16318FN00	1110
G748/5	P16	E132	14	21	BATCH15:15:41	COV-2 IgG	385	6.17 Index	Positive	222862 RLU	UNDILUTED	1/iSR05899	18.06.2020 15:54	03.06.2020 09:22	16318FN00	1110
F276/1	P16	E133	18	25	BATCH15:15:41	COV-2 IgG	385	7.14 Index	Positive	257668 RLU	UNDILUTED	1/iSR05899	18.06.2020 15:55	03.06.2020 09:22	16318FN00	1110
E282/3	P17	E140	2	5	BATCH15:15:41	COV-2 IgG	385	8.62 Index	Positive	311247 RLU	UNDILUTED	1/iSR05899	18.06.2020 15:57	03.06.2020 09:22	16318FN00	1110
E282/4	P17	E141	7	10	BATCH15:15:41	COV-2 IgG	385	8.16 Index	Positive	294610 RLU	UNDILUTED	1/iSR05899	18.06.2020 15:57	03.06.2020 09:22	16318FN00	1110
E282/5	P17	E142	10	13	BATCH15:15:41	COV-2 IgG	385	8.04 Index	Positive	290234 RLU	UNDILUTED	1/iSR05899	18.06.2020 15:57	03.06.2020 09:22	16318FN00	1110
M575/1	P17	E143	15	18	BATCH15:15:41	COV-2 IgG	385	7.45 Index	Positive	268774 RLU	UNDILUTED	1/iSR05899	18.06.2020 15:58	03.06.2020 09:22	16318FN00	1110
M575/2	P17	E144	20	23	BATCH15:15:41	COV-2 IgG	385	7.01 Index	Positive	253162 RLU	UNDILUTED	1/iSR05899	18.06.2020 15:58	03.06.2020 09:22	16318FN00	1110
M575/3	P17	E145	22	25	BATCH15:15:41	COV-2 IgG	385	7.05 Index	Positive	254525 RLU	UNDILUTED	1/iSR05899	18.06.2020 15:58	03.06.2020 09:22	16318FN00	1110
E278/3	P18	E155	7	7	BATCH15:15:41	COV-2 IgG	385	0.05 Index	Negative	1926 RLU	UNDILUTED	1/iSR05899	18.06.2020 16:01	03.06.2020 09:22	16318FN00	1110
E278/4	P18	E156	8	8	BATCH15:15:41	COV-2 IgG	385	0.13 Index	Negative	4632 RLU	UNDILUTED	1/iSR05899	18.06.2020 16:01	03.06.2020 09:22	16318FN00	1110
E278/5	P18	E157	10	10	BATCH15:15:41	COV-2 IgG	385	1.22 Index	Negative	44173 RLU	UNDILUTED	1/iSR05899	18.06.2020 16:02	03.06.2020 09:22	16318FN00	1110
E275/1	P18	E158	11	11	BATCH15:15:41	COV-2 IgG	385	2.89 Index	Positive	104482 RLU	UNDILUTED	1/iSR05899	18.06.2020 16:02	03.06.2020 09:22	16318FN00	1110
E275/2	P18	E159	14	14	BATCH15:15:41	COV-2 IgG	385	7.13 Index	Positive	257204 RLU	UNDILUTED	1/iSR05899	18.06.2020 16:02	03.06.2020 09:22	16318FN00	1110
F276/2	P19	E134	2	6	BATCH15:15:41	COV-2 IgG	385	0.28 Index	Negative	10192 RLU	UNDILUTED	1/iSR05899	18.06.2020 15:55	03.06.2020 09:22	16318FN00	1110
F276/3	P19	E135	4	8	BATCH15:15:41	COV-2 IgG	385	0.26 Index	Negative	9556 RLU	UNDILUTED	1/iSR05899	18.06.2020 15:55	03.06.2020 09:22	16318FN00	1110
F276/4	P19	E136	5	9	BATCH15:15:41	COV-2 IgG	385	0.23 Index	Negative	8476 RLU	UNDILUTED	1/iSR05899	18.06.2020 15:55	03.06.2020 09:22	16318FN00	1110
F276/5	P19	E137	6	10	BATCH15:15:41	COV-2 IgG	385	0.23 Index	Negative	8474 RLU	UNDILUTED	1/iSR05899	18.06.2020 15:56	03.06.2020 09:22	16318FN00	1110
E282/1	P19	E138	7	11	BATCH15:15:41	COV-2 IgG	385	0.25 Index	Negative	9075 RLU	UNDILUTED	1/iSR05899	18.06.2020 15:56	03.06.2020 09:22	16318FN00	1110
E282/2	P19	E139	16	20	BATCH15:15:41	COV-2 IgG	385	0.29 Index	Negative	10367 RLU	UNDILUTED	1/iSR05899	18.06.2020 15:56	03.06.2020 09:22	16318FN00	1110
9736fb23
