# Supplementary material for: Temporal development and neutralising potential of antibodies against SARS-CoV-2 in hospitalised COVID-19 patients: An observational cohort study
Source: PLoS One. 2021 Jan 26;16(1):e0245382. doi: 10.1371/journal.pone.0245382 (PMC7837461; doi:10.1371/journal.pone.0245382)
Supplement: S1 Raw data — (ZIP) [file pone.0245382.s001.zip › Raw data for nAb evolution paper/EuroImmun anti-S1 IgG assay - raw data.xlsx]

## Sheet: P1-7_2020-05-20
	Assay ID	EuroImmun SARS-CoV-2 IgG
	Kit Lot no.	E200407AV
	RATIO RESULTS
	Ratio equation:	Sample/CO1
	Units:	Ratio
	THRESHOLD RESULTS
	Neg	0.8	0.8
	Pos	1.1	1.1
	++		0
	+++		0
	++++		0
	Sample Id	Raw Data	Ratio	Range: Reference	Outcome
	Calibrator	0.324		Raw data - >0.14; 0.252	QC passed
	Positive control	0.898	2.77	Ratio - 1.8 - 4.8; 3.3	QC passed
	Negative control	0.056	0.174	Ratio - 0 - 0.7; 0.1	QC passed
	Patient	Anonymised code	Data	Ratio	Result	Days post RT-PCR	Days post symptom onset
	P1	E1	0.077	0.237	Neg	2	2
	P1	E2	0.306	0.944	Eqv	7	7
	P1	E3	0.429	1.323	Pos	8	8
	P1	E4	0.427	1.317	Pos	10	10
	P1	E5	0.655	2.023	Pos	11	11
	P1	E6	0.568	1.754	Pos	12	12
	P1	E7	0.709	2.187	Pos	13	13
	P1	E8	0.523	1.615	Pos	14	14
	P1	E9	0.697	2.15	Pos	15	15
	P1	E10	0.934	2.884	Pos	17	17
	P2	E11	0.051	0.159	Neg	3	3
	P2	E12	0.065	0.201	Neg	5	5
	P2	E13	0.064	0.198	Neg	10	10
	P2	E14	0.08	0.247	Neg	11	11
	P2	E15	2.386	7.365	Pos	14	14
	P3	E16	0.551	1.699	Pos	0	0
	P3	E17	3.1	9.567	Pos	8	8
	P3	E18	3.1	9.567	Pos	14	14
	P3	E19	3.1	9.567	Pos	17	17
	P3	E20	3.1	9.567	Pos	19	19
	P4	E25	0.063	0.195	Neg	0	9
	P4	E26	0.336	1.038	Eqv	3	12
	P4	E27	3.1	9.567	Pos	7	16
	P4	E28	3.1	9.567	Pos	8	17
	P4	E29	3.1	9.567	Pos	10	19
	P4	E30	3.1	9.567	Pos	12	21
	P4	E31	3.1	9.567	Pos	13	22
	P4	E32	3.1	9.567	Pos	14	23
	P4	E33	3.1	9.567	Pos	16	25
	P4	E34	3.1	9.567	Pos	17	26
	P4	E35	3.1	9.567	Pos	20	29
	P5	E36	0.052	0.159	Neg	2	2
	P5	E37	0.065	0.201	Neg	4	4
	P5	E38	0.069	0.212	Neg	7	7
	P5	E39	0.111	0.342	Neg	9	9
	P5	E40	3.1	9.567	Pos	15	15
	P6	E41	0.292	0.9	Eqv	0	4
	P6	E42	0.652	2.014	Pos	1	5
	P6	E43	1.323	4.084	Pos	2	6
	P6	E44	2.322	7.167	Pos	3	7
	P6	E45	2.992	9.233	Pos	5	9
	P6	E46	3.1	9.567	Pos	8	12
	P6	E47	3.1	9.567	Pos	9	13
	P6	E48	3.1	9.567	Pos	10	14
	P6	E50	3.1	9.567	Pos	11	15
	P6	E51	3.1	9.567	Pos	12	16
	P6	E52	3.1	9.567	Pos	14	18
	P6	E53	3.1	9.567	Pos	15	19
	P6	E54	3.1	9.567	Pos	17	21
	P6	E55	3.1	9.567	Pos	18	22
	P6	E56	3.1	9.567	Pos	19	23
	P6	E57	3.1	9.567	Pos	21	25
	P7	E58	0.078	0.242	Neg	3	8
	P7	E59	0.065	0.199	Neg	8	13
	P7	E60	0.115	0.356	Neg	15	20
	P7	E61	0.223	0.688	Neg	17	22

## Sheet: P8-11,13_20-05-21
	Assay ID	EuroImmun SARS-CoV-2 IgG
	Kit Lot no.	E200407AV
	RATIO RESULTS
	Ratio equation:	Sample/Calibrator
	Units:	Ratio
	THRESHOLD RESULTS
	Neg	0.8	0.8
	Pos	1.1	1.1
	++		0
	+++		0
	++++		0
	Sample Id	Raw Data	Ratio	Range; Reference	Outcome
	Calibrator	0.313		Raw data - >0.14; 0.252	QC passed
	Positive control	0.859	2.744	Ratio - 1.8 - 4.8; 3.3	QC passed
	Negative control	0.057	0.182	Ratio - 0 - 0.7; 0.1	QC passed
	Patient	Anonymised code	Data	Ratio	Result	Days post RT-PCR	Days post symtom onset
	P8	E62	1.863	5.951	Pos	0	10
	P8	E63	3.1	9.905	Pos	3	13
	P8	E64	3.1	9.905	Pos	4	14
	P8	E65	3.1	9.905	Pos	5	15
	P8	E66	3.1	9.905	Pos	6	16
	P8	E67	3.1	9.905	Pos	7	17
	P8	E69	3.1	9.905	Pos	8	18
	P8	E70	3.1	9.905	Pos	11	21
	P8	E71	3.1	9.905	Pos	18	28
	P9	E73	0.724	2.313	Pos	2	6
	P9	E74	1.423	4.547	Pos	3	7
	P9	E75	2.351	7.511	Pos	4	8
	P9	E76	2.836	9.06	Pos	5	9
	P9	E77	3.1	9.905	Pos	6	10
	P9	E78	3.1	9.905	Pos	7	11
	P9	E79	3.1	9.905	Pos	8	12
	P9	E80	3.1	9.905	Pos	10	14
	P9	E81	3.1	9.905	Pos	12	16
	P9	E82	3.1	9.905	Pos	13	17
	P9	E83	3.1	9.905	Pos	14	18
	P9	E84	3.1	9.905	Pos	16	20
	P9	E85	3.1	9.905	Pos	17	21
	P9	E86	3.1	9.905	Pos	19	23
	P9	E87	3.1	9.905	Pos	21	25
	P10	E88	0.462	1.475	Pos	5	12
	P10	E89	0.984	3.144	Pos	6	13
	P10	E90	1.336	4.269	Pos	7	14
	P10	E91	2.98	9.522	Pos	12	19
	P10	E92	3.1	9.905	Pos	15	22
	P10	E93	3.1	9.905	Pos	16	23
	P10	E94	3.1	9.905	Pos	17	24
	P10	E95	3.1	9.905	Pos	18	25
	P11	E96	1.322	4.226	Pos	3	13
	P11	E97	1.781	5.691	Pos	4	14
	P11	E98	2.55	8.148	Pos	5	15
	P11	E99	2.787	8.906	Pos	6	16
	P11	E100	2.602	8.313	Pos	12	22
	P11	E101	2.98	9.52	Pos	13	23
	P11	E102	2.993	9.565	Pos	14	24
	P13	E111	0.06	0.192	Neg	3	4
	P13	E112	0.049	0.158	Neg	4	5
	P13	E113	0.063	0.203	Neg	5	6
	P13	E114	0.105	0.336	Neg	8	9
	P13	E115	0.376	1.203	Pos	10	11
	P13	E116	1.089	3.478	Pos	12	13
	P13	E117	1.839	5.877	Pos	14	15

## Sheet: P12,14-19_2020-05-21
	Assay ID	EuroImmun SARS-CoV-2 IgG
	Kit Lot no.	E200407AV
	RATIO RESULTS
	Ratio equation:	Sample/Calibrator
	Units:	Ratio
															IgG evolution timecourses
	THRESHOLD RESULTS
	Neg	0.8	0.8
	Pos	1.1	1.1
	++		0
	+++		0
	++++		0
	Sample Id	Data	Ratio	Range; Reference	Outcome
	Calibrator	0.305		Raw data - >0.14; 0.252	QC passed
	Positive control	0.847	2.781	Ratio - 1.8-4.8; 3.3	QC passed
	Negative control	0.055	0.179	Ratio - 0-0.7; 0.1	QC passed
	Patient	Anonymised code	Data	Ratio	Result	Days post RT-PCR	Days post symtom onset
	P12	E103	3.1	10.176	Pos	5	19
	P12	E104	3.1	10.176	Pos	6	20
	P12	E105	3.1	10.176	Pos	7	21
	P12	E106	3.1	10.176	Pos	11	25
	P12	E107	3.1	10.176	Pos	13	27
	P12	E108	3.1	10.176	Pos	15	29
	P12	E109	3.1	10.176	Pos	17	31
	P12	E110	3.1	10.176	Pos	23	37
	P14	E118	0.084	0.274	Neg	2	7
	P14	E119	0.799	2.621	Pos	10	15
	P14	E120	0.834	2.738	Pos	11	16
	P14	E121	1.151	3.778	Pos	13	18
	P14	E122	2.393	7.854	Pos	23	28
	P15	E123	0.326	1.07	Eqv	0	6
	P15	E124	1.145	3.757	Pos	4	10
	P15	E125	2.887	9.478	Pos	6	12
	P15	E127	3.1	10.176	Pos	13	19
	P15	E128	3.1	10.176	Pos	17	23
	P16	E129	0.614	2.014	Pos	6	13
	P16	E130	1.882	6.179	Pos	9	16
	P16	E131	2.371	7.784	Pos	11	18
	P16	E132	2.669	8.761	Pos	14	21
	P16	E133	2.97	9.748	Pos	18	25
	P17	E140	1.602	5.258	Pos	2	5
	P17	E141	3.1	10.176	Pos	7	10
	P17	E142	3.1	10.176	Pos	10	13
	P17	E143	3.1	10.176	Pos	15	18
	P17	E144	3.1	10.176	Pos	20	23
	P17	E145	3.1	10.176	Pos	22	25
	P18	E155	0.063	0.207	Neg	7	7
	P18	E156	0.064	0.211	Neg	8	8
	P18	E157	0.077	0.253	Neg	10	10
	P18	E158	0.124	0.408	Neg	11	11
	P18	E159	1.077	3.536	Pos	14	14
	P19	E134	0.051	0.167	Neg	2	6
	P19	E135	0.049	0.16	Neg	4	8
	P19	E136	0.046	0.152	Neg	5	9
	P19	E137	0.046	0.151	Neg	6	10
	P19	E138	0.042	0.138	Neg	7	11
	P19	E139	0.071	0.233	Neg	16	20
