# Supplementary material for: Temporal development and neutralising potential of antibodies against SARS-CoV-2 in hospitalised COVID-19 patients: An observational cohort study
Source: PLoS One. 2021 Jan 26;16(1):e0245382. doi: 10.1371/journal.pone.0245382 (PMC7837461; doi:10.1371/journal.pone.0245382)
Supplement: S1 Raw data — (ZIP) [file pone.0245382.s001.zip › Raw data for nAb evolution paper/GenScript sRBD-ACE-2 inhibition assay - raw data.xlsx]

## Sheet: P1-9_20200624
	Software Version	2.00.18
	Plate Number	Plate 1
	Date	2020-06-24
	Time	13:54:47
	Reader Type:	ELx800
	Reader Serial Number:	Unknown
	Reading Type	Reader
	Procedure Details
	Plate Type	96 WELL PLATE
	Read	Absorbance Endpoint
		Full Plate
		Wavelengths: 450
		Read Speed: Normal
	Results
		Raw OD data		Mean OD		Range; reference		Outcome
		Rep 1	Rep 2
	Control (+)	0.052	0.05	0.051		< 0.3		QC passed
	Control (-)	2.348	2.317	2.3325		> 1.0		QC passed
	RBD:ACE-2 inhibition calculation	(1 - (sample/negative control) x 100
				Mean
	Positive control regeant inhibition	Rep 1	97.7706	97.8063
		Rep 2	97.842
	Patient	Anonymised sample code	Raw data OD	% sRBD:ACE-2 inhibition	% sRBD:ACE-2 inhibition values reported***	day post PCR	day post symptom onset
	P01	E1	0.943	59.5713	59.5713	2	2
	P01	E2	0.721	69.089	69.089	7	7
	P01	E3	0.651	72.09	72.09	8	8
	P01	E4	0.736	68.4459	68.4459	10	10
	P01	E5	0.66	71.7042	71.7042	11	11
	P01	E6	0.677	70.9753	70.9753	12	12
	P01	E7	0.776	66.731	66.731	13	13
	P01	E8	0.631	72.9475	72.9475	14	14
	P01	E9	0.624	73.2476	73.2476	15	15
	P01	E10	0.576	75.3055	75.3055	17	17
	P02	E11	2.409	-3.27974	0	3	3
	P02	E12	2.398	-2.80815	0	5	5
	P02	E13	2.391	-2.50804	0	10	10
	P02	E14	2.188	6.19507	6.19507	11	11
	P02	E15	0.263	88.7245	88.7245	14	14
	P03	E16	1.19	48.9818	48.9818	0	0
	P03	E17	0.086	96.313	96.313	8	8
	P03	E18	0.059	97.4705	97.4705	14	14
	P03	E19	0.053	97.7278	97.7278	17	17
	P03	E20	0.046	98.0279	98.0279	19	19
	P04	E25	2.152	7.73848	7.73848	0	9
	P04	E26	1.355	41.9078	41.9078	3	12
	P04	E27	0.142	93.9121	93.9121	7	16
	P04	E28	0.112	95.1983	95.1983	8	17
	P04	E29	0.1	95.7128	95.7128	10	19
	P04	E30	0.119	94.8982	94.8982	12	21
	P04	E31	0.114	95.1125	95.1125	13	22
	P04	E32	0.119	94.8982	94.8982	14	23
	P04	E33	0.135	94.2122	94.2122	16	25
	P04	E34	0.142	93.9121	93.9121	17	26
	P04	E35	0.135	94.2122	94.2122	20	29
	P05	E36	2.221	4.78028	4.78028	2	2
	P05	E37	2.231	4.35155	4.35155	4	4
	P05	E38	2.01	13.8264	13.8264	7	7		*** for calculated sRBD:ACE-2 inhibition with negative values, '0' was reported
	P05	E39	1.712	26.6024	26.6024	9	9
	P05	E40	0.163	93.0118	93.0118	15	15
	P06	E41	0.96	58.8424	58.8424	0	4
	P06	E42	0.5	78.5638	78.5638	1	5
	P06	E43	0.263	88.7245	88.7245	2	6
	P06	E44	0.143	93.8692	93.8692	3	7
	P06	E45	0.094	95.97	95.97	5	9
	P06	E46	0.082	96.4845	96.4845	8	12
	P06	E47	0.081	96.5273	96.5273	9	13
	P06	E48	0.076	96.7417	96.7417	10	14
	P06	E50	0.085	96.3558	96.3558	11	15
	P06	E51	0.089	96.1844	96.1844	12	16
	P06	E52	0.165	92.926	92.926	14	18
	P06	E53	0.085	96.3558	96.3558	15	19
	P06	E54	0.081	96.5273	96.5273	17	21
	P06	E55	0.071	96.9561	96.9561	18	22
	P06	E56	0.081	96.5273	96.5273	19	23
	P06	E57	0.077	96.6988	96.6988	21	25
	P07	E58	1.976	15.284	15.284	3	8
	P07	E59	1.993	14.5552	14.5552	8	13
	P07	E60	1.784	23.5155	23.5155	15	20
	P07	E61	1.545	33.7621	33.7621	17	22
	P08	E62	0.2	91.4255	91.4255	0	10
	P08	E63	0.073	96.8703	96.8703	3	13
	P08	E64	0.069	97.0418	97.0418	4	14
	P08	E65	0.067	97.1275	97.1275	5	15
	P08	E66	0.067	97.1275	97.1275	6	16
	P08	E67	0.063	97.299	97.299	7	17
	P08	E69	0.067	97.1275	97.1275	8	18
	P08	E70	0.056	97.5991	97.5991	11	21
	P08	E71	0.049	97.8992	97.8992	18	28
	P09	E73	0.353	84.866	84.866	2	6
	P09	E74	0.137	94.1265	94.1265	3	7
	P09	E75	0.096	95.8842	95.8842	4	8
	P09	E76	0.095	95.9271	95.9271	5	9
	P09	E77	0.07	96.9989	96.9989	6	10
	P09	E78	0.068	97.0847	97.0847	7	11
	P09	E79	0.072	96.9132	96.9132	8	12
	P09	E80	0.075	96.7846	96.7846	10	14
	P09	E81	0.074	96.8274	96.8274	12	16
	P09	E82	0.071	96.9561	96.9561	13	17
	P09	E83	0.074	96.8274	96.8274	14	18
	P09	E84	0.063	97.299	97.299	16	20
	P09	E85	0.061	97.3848	97.3848	17	21
	P09	E86	0.064	97.2562	97.2562	19	23
	P09	E87	0.064	97.2562	97.2562	21	25
	P18	E155	1.614	30.8039	30.8039	7	7
	P18	E156	1.578	32.3473	32.3473	8	8
	P18	E157	1.323	43.2797	43.2797	10	10
	P18	E158	1.172	49.7535	49.7535	11	11
	P18	E159	0.575	75.3483	75.3483	14	14

## Sheet: P10-17,19; Seronegs_20200626
	Software Version	2.00.18
	Plate Number	Plate 1
	Date	2020-06-26
	Time	14:19:07
	Reader Type:	ELx800
	Reader Serial Number:	Unknown
	Reading Type	Reader
	Procedure Details
	Plate Type	96 WELL PLATE
	Read	Absorbance Endpoint
		Full Plate
		Wavelengths: 450
		Read Speed: Normal
	Results
		Raw OD data		Mean OD		Range; reference		Outcome
		Rep 1	Rep 2
	Control (+)	0.049	0.047	0.048		< 0.3		QC passed
	Control (-)	1.968	1.983	1.9755		> 1.0		QC passed
	RBD:ACE-2 inhibition calculation	(1 - (sample/negative control) x 100
				Mean
	Positive control regeant inhibition	Rep 1	97.5196	97.5747
		Rep 2	97.6299
	Seronegative samples	Anonymised sample code	Raw data OD	Calculated % sRBD:ACE-2 inhibition	% sRBD:ACE-2 inhibition values reported***	day post PCR
	HCoV-	n1	1.809	8.42825	8.42825
	HCoV-	n2	1.87	5.34042	5.34042
	HCoV-	n3	1.835	7.11212	7.11212
	HCoV-	n4	1.921	2.7588	2.7588
	HCoV-	n5	1.888	4.42926	4.42926
	HCoV-	n6	1.935	2.05011	2.05011
	HCoV-	n7	1.936	1.99949	1.99949
	HCoV-	n8	1.976	-0.02531	0
	HCoV-	n9	1.998	-1.13895	0			*** for calculated sRBD:ACE-2 inhibition with negative values, '0' was reported
	hCoV-HKU1	#82	1.697	14.0977	14.0977	72
	hCoV-NL63	#83	1.707	13.5915	13.5915	25
	hCoV-229E	#84	1.792	9.28879	9.28879	91
	hCoV-OC43	#85	1.799	8.93445	8.93445	49
	hCoV-OC43	#86	1.849	6.40344	6.40344	14
	hCoV-NL63	#87	1.837	7.01088	7.01088	23
	hCoV-OC43	#88	1.961	0.733991	0.733991	21
	hCoV-OC43	#89	1.905	3.56872	3.56872	26
	hCoV-NL63	#90	1.484	24.8798	24.8798	14
	hCoV-HKU1	#91	1.95	1.29081	1.29081	20
	Patient	Anonymised sample code	Raw data OD	% sRBD:ACE-2 inhibition	% sRBD:ACE-2 inhibition values reported***	day post PCR	day post symptom onset
	P10	E88	0.539	72.7158	72.7158	5	12
	P10	E89	0.352	82.1817	82.1817	6	13
	P10	E90	0.279	85.877	85.877	7	14
	P10	E91	0.06	96.9628	96.9628	12	19
	P10	E93	0.069	96.5072	96.5072	16	23
	P10	E94	0.061	96.9122	96.9122	17	24
	P10	E95	0.058	97.064	97.064	18	25
	P11	E96	0.381	80.7137	80.7137	3	13
	P11	E97	0.272	86.2313	86.2313	4	14
	P11	E98	0.229	88.408	88.408	5	15
	P11	E99	0.189	90.4328	90.4328	6	16
	P11	E100	0.209	89.4204	89.4204	12	22
	P11	E101	0.167	91.5464	91.5464	13	23
	P11	E102	0.168	91.4958	91.4958	14	24
	P12	E103	0.13	93.4194	93.4194	5	19
	P12	E104	0.131	93.3688	93.3688	6	20
	P12	E105	0.152	92.3057	92.3057	7	21
	P12	E106	0.169	91.4452	91.4452	11	25
	P12	E107	0.29	85.3202	85.3202	13	27
	P12	E108	0.537	72.817	72.817	15	29
	P12	E109	1.062	46.2415	46.2415	17	31
	P12	E110	1.534	22.3488	22.3488	23	37
	P13	E111	2.773	-40.3695	0	3	4
	P13	E112	2.756	-39.509	0	4	5
	P13	E113	2.214	-12.0729	0	5	6
	P13	E114	1.916	3.0119	3.0119	8	9
	P13	E115	1.186	39.9646	39.9646	10	11		*** for calculated sRBD:ACE-2 inhibition with negative values, '0' was reported
	P13	E116	0.528	73.2726	73.2726	12	13
	P13	E117	0.306	84.5103	84.5103	14	15
	P14	E118	2.141	-8.37763	0	2	7
	P14	E119	0.375	81.0175	81.0175	10	15
	P14	E120	0.363	81.6249	81.6249	11	16
	P14	E121	0.373	81.1187	81.1187	13	18
	P14	E122	0.321	83.7509	83.7509	23	28
	P15	E123	2.238	-13.2878	0	0	6
	P15	E124	0.908	54.037	54.037	4	10
	P15	E125	0.185	90.6353	90.6353	6	12
	P15	E126	0.11	94.4318	94.4318	8	14
	P15	E127	0.084	95.7479	95.7479	13	19
	P15	E128	0.082	95.8492	95.8492	17	23
	P16	E129	0.11	94.4318	94.4318	6	13
	P16	E130	0.086	95.6467	95.6467	9	16
	P16	E131	0.072	96.3554	96.3554	11	18
	P16	E132	0.062	96.8616	96.8616	14	21
	P16	E133	0.059	97.0134	97.0134	18	25
	P17	E140	0.522	73.5763	73.5763	2	5
	P17	E141	0.388	80.3594	80.3594	7	10
	P17	E142	0.347	82.4348	82.4348	10	13
	P17	E143	0.531	73.1207	73.1207	15	18
	P17	E144	1.02	48.3675	48.3675	20	23
	P17	E145	1.274	35.51	35.51	22	25
	P19	E134	2.405	-21.7413	0	2	6
	P19	E135	2.403	-21.6401	0	4	8
	P19	E136	2.495	-26.2971	0	5	9
	P19	E137	2.006	-1.54391	0	6	10
	P19	E138	1.925	2.55631	2.55631	7	11
	P19	E139	1.937	1.94887	1.94887	16	20
