# Supplementary material for: Temporal development and neutralising potential of antibodies against SARS-CoV-2 in hospitalised COVID-19 patients: An observational cohort study
Source: PLoS One. 2021 Jan 26;16(1):e0245382. doi: 10.1371/journal.pone.0245382 (PMC7837461; doi:10.1371/journal.pone.0245382)
Supplement: S1 Raw data — (ZIP) [file pone.0245382.s001.zip › Raw data for nAb evolution paper/RBD ELISA ASSAY - raw data.xlsx]

## Sheet: Validation
	RUN 1									RUN 2
			Raw OD data		Mean Blank OD		Mean blank-subtracted values					Raw OD data		Mean Blank OD		Mean blank-subtracted values
		Control (+)	1.6094	1.5509			1.5652	1.5067			Control (+)	1.7444	1.7435			1.6863	1.6854
		Control (-)	0.1461	0.1428			0.1019	0.0986			Control (-)	0.1613	0.1718			0.1032	0.1137
		Blank	0.0456	0.0427	0.04415						Blank	0.0503	0.0658	0.05805
	Samples in green - anti-S1 IgG positive by EuroImmun assay
	Samples in yellow -anti-S1 IgG negative by EuroImmun assay
		Raw OD data				Blank-subtracted values					Raw OD data				Blank-subtracted values
	Patient anonymised code	Rep 1	Rep 2	Mean		Rep 1	Rep 2	Mean		Patient anonymised code	Rep 1	Rep 2	Mean		Rep 1	Rep 2	Mean
	601	1.6612	1.6086	1.6349		1.6172	1.5646	1.5909		601	1.6778	1.6864	1.6821		1.6198	1.6284	1.6241
	602	0.1098	0.1073	0.10855		0.0658	0.0633	0.06455		602	0.1365	0.1429	0.1397		0.0785	0.0849	0.0817
	603	1.8949	1.8809	1.8879		1.8509	1.8369	1.8439		603	1.8606	1.883	1.8718		1.8026	1.825	1.8138
	604	0.2304	0.2316	0.231		0.1864	0.1876	0.187		604	0.2508	0.2621	0.25645		0.1928	0.2041	0.19845
	605	0.1105	0.1064	0.10845		0.0665	0.0624	0.06445		605	0.1408	0.1453	0.14305		0.0828	0.0873	0.08505
	606	1.5589	1.6306	1.59475		1.5149	1.5866	1.55075		606	1.7294	1.7058	1.7176		1.6714	1.6478	1.6596
	607	0.2245	0.204	0.21425		0.1805	0.16	0.17025		607	0.2498	0.2523	0.25105		0.1918	0.1943	0.19305
	608	0.3513	0.3058	0.32855		0.3073	0.2618	0.28455		608	0.3777	0.363	0.37035		0.3197	0.305	0.31235
	609	1.482	1.4361	1.45905		1.438	1.3921	1.41505		609	1.5923	1.5191	1.5557		1.5343	1.4611	1.4977
	610	0.1357	0.1287	0.1322		0.0917	0.0847	0.0882		610	0.1728	0.1964	0.1846		0.1148	0.1384	0.1266
	611	1.8789	1.8346	1.85675		1.8349	1.7906	1.81275		611	1.8972	1.9537	1.92545		1.8392	1.8957	1.86745
	612	0.1511	0.121	0.13605		0.1071	0.077	0.09205		612	0.1956	0.2012	0.1984		0.1376	0.1432	0.1404
	613	1.8663	1.851	1.85865		1.8223	1.807	1.81465		613	1.9365	1.953	1.94475		1.8785	1.895	1.88675
	614	0.1434	0.1491	0.14625		0.0994	0.1051	0.10225		614	0.241	0.2417	0.24135		0.183	0.1837	0.18335
	615	0.1528	0.1661	0.15945		0.1088	0.1221	0.11545		615	0.3042	0.3132	0.3087		0.2462	0.2552	0.2507
	616	0.1246	0.1297	0.12715		0.0806	0.0857	0.08315		616	0.1805	0.1918	0.18615		0.1225	0.1338	0.12815
	617	0.1025	0.1036	0.10305		0.0585	0.0596	0.05905		617	0.151	0.1656	0.1583		0.093	0.1076	0.1003
	618	1.7751	1.848	1.81155		1.7311	1.804	1.76755		618	1.8629	1.9772	1.92005		1.8049	1.9192	1.86205
	619	1.7871	1.8938	1.84045		1.7431	1.8498	1.79645		619	1.8249	1.8886	1.85675		1.7669	1.8306	1.79875
	620	1.9131	1.9328	1.92295		1.8691	1.8888	1.87895		620	1.8338	1.879	1.8564		1.7758	1.821	1.7984
	621	0.1875	0.184	0.18575		0.1435	0.14	0.14175		621	0.2264	0.2123	0.21935		0.1684	0.1543	0.16135
	622	0.1291	0.123	0.12605		0.0851	0.079	0.08205		622	0.189	0.1865	0.18775		0.131	0.1285	0.12975
	623	1.5873	1.598	1.59265		1.5433	1.554	1.54865		623	1.8615	1.8205	1.841		1.8035	1.7625	1.783
	624	0.1649	0.1484	0.15665		0.1209	0.1044	0.11265		624	0.2076	0.2302	0.2189		0.1496	0.1722	0.1609
	625	1.8082	1.8143	1.81125		1.7642	1.7703	1.76725		625	1.953	1.9027	1.92785		1.895	1.8447	1.86985
	626	0.1005	0.0931	0.0968		0.0565	0.0491	0.0528		626	0.1384	0.1492	0.1438		0.0804	0.0912	0.0858
	627***	0.0409	0.042	0.04145		-0.0031	-0.002	-0.00255		627***	0.064	0.0575	0.06075		0.006	-0.0005	0.00275	***samples selected in error - disregard
	628	0.8784	0.8833	0.88085		0.8344	0.8393	0.83685		628	1.174	1.1599	1.16695		1.116	1.1019	1.10895
	629	0.2629	0.2864	0.27465		0.2189	0.2424	0.23065		629	0.4843	0.5043	0.4943		0.4263	0.4463	0.4363
	630	1.6982	1.7018	1.7		1.6542	1.6578	1.656		630	1.8836	1.8806	1.8821		1.8256	1.8226	1.8241
	631	0.4075	0.3872	0.39735		0.3635	0.3432	0.35335		631	0.6112	0.5772	0.5942		0.5532	0.5192	0.5362
	632	0.1334	0.1365	0.13495		0.0894	0.0925	0.09095		632	0.1716	0.1822	0.1769		0.1136	0.1242	0.1189
	633	1.5555	1.4742	1.51485		1.5115	1.4302	1.47085		633	1.6975	1.8146	1.75605		1.6395	1.7566	1.69805
	634	0.14115	0.1558	0.148475		0.09715	0.1118	0.104475		634	0.2083	0.2265	0.2174		0.1503	0.1685	0.1594
	635	1.6299	1.5794	1.60465		1.5859	1.5354	1.56065		635	1.8221	1.8733	1.8477		1.7641	1.8153	1.7897
	636	0.139	0.1248	0.1319		0.095	0.0808	0.0879		636	0.2153	0.2184	0.21685		0.1573	0.1604	0.15885
	637	1.6854	1.6881	1.68675		1.6414	1.6441	1.64275		637	1.9122	1.8904	1.9013		1.8542	1.8324	1.8433
	638	0.1262	0.1235	0.12485		0.0822	0.0795	0.08085		638	0.1927	0.198	0.19535		0.1347	0.14	0.13735
	639	1.6847	1.6801	1.6824		1.6407	1.6361	1.6384		639	1.8646	1.8515	1.85805		1.8066	1.7935	1.80005
	640	1.7427	1.7544	1.74855		1.6987	1.7104	1.70455		640	1.8706	1.9138	1.8922		1.8126	1.8558	1.8342
	641	1.1372	1.1498	1.1435		1.0932	1.1058	1.0995		641	1.3639	1.3943	1.3791		1.3059	1.3363	1.3211
	642	1.8784	1.9138	1.8961		1.8344	1.8698	1.8521		642	1.8855	1.9062	1.89585		1.8275	1.8482	1.83785
	643	0.1308	0.1318	0.1313		0.0868	0.0878	0.0873		643	0.1579	0.1784	0.16815		0.0999	0.1204	0.11015
	644	0.5704	0.566	0.5682		0.5264	0.522	0.5242		644	0.7014	0.7101	0.70575		0.6434	0.6521	0.64775
	645	0.1176	0.1163	0.11695		0.0736	0.0723	0.07295		645	0.1483	0.1425	0.1454		0.0903	0.0845	0.0874
	646	1.8178	1.8458	1.8318		1.7738	1.8018	1.7878		646	1.9196	1.984	1.9518		1.8616	1.926	1.8938
	647	0.3303	0.3076	0.31895		0.2863	0.2636	0.27495		647	0.2625	0.2547	0.2586		0.2045	0.1967	0.2006
	648	1.7017	1.6138	1.65775		1.6577	1.5698	1.61375		648	1.8136	1.8677	1.84065		1.7556	1.8097	1.78265
	649	0.1427	0.1293	0.136		0.0987	0.0853	0.092		649	0.1767	0.1791	0.1779		0.1187	0.1211	0.1199
	650	1.7667	1.7604	1.76355		1.7227	1.7164	1.71955		650	1.7855	1.8629	1.8242		1.7275	1.8049	1.7662
	651	1.8004	1.8004	1.8004		1.7564	1.7564	1.7564		651	1.8817	1.8745	1.8781		1.8237	1.8165	1.8201
	652	1.5902	1.5924	1.5913		1.5462	1.5484	1.5473		652	1.8412	1.8152	1.8282		1.7832	1.7572	1.7702
	653	0.1241	0.128	0.12605		0.0801	0.084	0.08205		653	0.1775	0.172	0.17475		0.1195	0.114	0.11675
	654	0.1576	0.1555	0.15655		0.1136	0.1115	0.11255		654	0.2289	0.2227	0.2258		0.1709	0.1647	0.1678
	655	1.9648	1.9187	1.94175		1.9208	1.8747	1.89775		655	1.8781	1.8895	1.8838		1.8201	1.8315	1.8258
	656	0.1508	0.1459	0.14835		0.1068	0.1019	0.10435		656	0.1479	0.1451	0.1465		0.0899	0.0871	0.0885
	657	1.8843	1.9239	1.9041		1.8403	1.8799	1.8601		657	1.9106	1.9042	1.9074		1.8526	1.8462	1.8494
	658	0.7111	0.6952	0.70315		0.6671	0.6512	0.65915		658	0.9844	0.9833	0.98385		0.9264	0.9253	0.92585
	659	1.8335	1.8122	1.82285		1.7895	1.7682	1.77885		659	1.8897	1.8829	1.8863		1.8317	1.8249	1.8283
	660	0.1135	0.1162	0.11485		0.0695	0.0722	0.07085		660	0.139	0.1389	0.13895		0.081	0.0809	0.08095

## Sheet: P1-19_20200629
			Raw OD data		Mean Blank OD		Mean blank-subtracted values
			Rep 1	Rep 2			Rep 1	Rep 2
		Control (+)	1.7251	1.7424			1.68135	1.69865
		Control (-)	0.1762	0.1452			0.13245	0.10145
		Blank	0.0438	0.0437	0.04375
			Raw OD data				Blank-subtracted values
	Patient #	Patient anonymised code	Rep 1	Rep 2	Mean		Rep 1	Rep 2	Mean	Days post RT-PCR	Days post symptom onset
	P01	E1	1.0886	1.0714	1.08		1.04485	1.02765	1.03625	2	2
	P01	E2	1.5587	1.5664	1.56255		1.51495	1.52265	1.5188	7	7
	P01	E3	1.6036	1.6002	1.6019		1.55985	1.55645	1.55815	8	8
	P01	E4	1.4598	1.4576	1.4587		1.41605	1.41385	1.41495	10	10
	P01	E5	1.634	1.6961	1.66505		1.59025	1.65235	1.6213	11	11
	P01	E6	1.5755	1.5865	1.581		1.53175	1.54275	1.53725	12	12
	P01	E7	1.5897	1.5985	1.5941		1.54595	1.55475	1.55035	13	13
	P01	E8	1.5995	1.5871	1.5933		1.55575	1.54335	1.54955	14	14
	P01	E9	1.6698	1.7663	1.71805		1.62605	1.72255	1.6743	15	15
	P01	E10	1.8612	1.8422	1.8517		1.81745	1.79845	1.80795	17	17
	P02	E11	0.0684	0.084	0.0762		0.02465	0.04025	0.03245	3	3
	P02	E12	0.071	0.086	0.0785		0.02725	0.04225	0.03475	5	5
	P02	E13	0.1245	0.1321	0.1283		0.08075	0.08835	0.08455	10	10
	P02	E14	0.3121	0.3297	0.3209		0.26835	0.28595	0.27715	11	11
	P02	E15	2.1092	2.2837	2.19645		2.06545	2.23995	2.1527	14	14
	P03	E16	1.2507	1.2415	1.2461		1.20695	1.19775	1.20235	0	0
	P03	E17	2.3096	2.2693	2.28945		2.26585	2.22555	2.2457	8	8
	P03	E18	2.3314	2.29	2.3107		2.28765	2.24625	2.26695	14	14
	P03	E19	2.366	2.3395	2.35275		2.32225	2.29575	2.309	17	17
	P03	E20	2.3631	2.2522	2.30765		2.31935	2.20845	2.2639	19	19
	P04	E25	0.2145	0.2325	0.2235		0.17075	0.18875	0.17975	0	9
	P04	E26	1.3733	1.4152	1.39425		1.32955	1.37145	1.3505	3	12
	P04	E27	2.3032	2.4061	2.35465		2.25945	2.36235	2.3109	7	16
	P04	E28	2.3474	2.324	2.3357		2.30365	2.28025	2.29195	8	17
	P04	E29	2.313	2.2831	2.29805		2.26925	2.23935	2.2543	10	19
	P04	E30	2.1039	2.1457	2.1248		2.06015	2.10195	2.08105	12	21
	P04	E31	2.2414	2.3172	2.2793		2.19765	2.27345	2.23555	13	22
	P04	E32	2.0747	2.106	2.09035		2.03095	2.06225	2.0466	14	23
	P04	E33	2.2723	2.34	2.30615		2.22855	2.29625	2.2624	16	25
	P04	E34	2.2947	2.3077	2.3012		2.25095	2.26395	2.25745	17	26
	P04	E35	2.3395	2.3734	2.35645		2.29575	2.32965	2.3127	20	29
	P05	E36	0.2435	0.2504	0.24695		0.19975	0.20665	0.2032	2	2
	P05	E37	0.2734	0.2404	0.2569		0.22965	0.19665	0.21315	4	4
	P05	E38	0.3284	0.3266	0.3275		0.28465	0.28285	0.28375	7	7
	P05	E39	0.6908	0.7246	0.7077		0.64705	0.68085	0.66395	9	9
	P05	E40	2.2499	2.1364	2.19315		2.20615	2.09265	2.1494	15	15
	P06	E41	1.7276	1.7485	1.73805		1.68385	1.70475	1.6943	0	4
	P06	E42	2.0499	2.059	2.05445		2.00615	2.01525	2.0107	1	5
	P06	E43	2.2401	2.1779	2.209		2.19635	2.13415	2.16525	2	6
	P06	E44	2.3256	2.2778	2.3017		2.28185	2.23405	2.25795	3	7
	P06	E45	2.399	2.3179	2.35845		2.35525	2.27415	2.3147	5	9
	P06	E46	2.2714	2.2138	2.2426		2.22765	2.17005	2.19885	8	12
	P06	E47	2.2899	2.2028	2.24635		2.24615	2.15905	2.2026	9	13
	P06	E48	2.2642	2.1644	2.2143		2.22	2.121	2.1705	10	14
	P06	E50	2.3295	2.3908	2.36015		2.28575	2.34705	2.3164	11	15
	P06	E51	2.2009	2.2625	2.2317		2.15715	2.21875	2.18795	12	16
	P06	E52	2.2228	2.2267	2.22475		2.17905	2.18295	2.181	14	18
	P06	E53	2.1783	2.2383	2.2083		2.13455	2.19455	2.16455	15	19
	P06	E54	2.2851	2.1771	2.2311		2.24135	2.13335	2.18735	17	21
	P06	E55	2.2182	2.2065	2.21235		2.17445	2.16275	2.1686	18	22
	P06	E56	2.1277	2.1943	2.161		2.08395	2.15055	2.11725	19	23
	P06	E57	2.1738	2.2575	2.21565		2.13005	2.21375	2.1719	21	25
	P07	E58	0.2414	0.2337	0.23755		0.19765	0.18995	0.1938	3	8
	P07	E59	0.2323	0.234	0.23315		0.18855	0.19025	0.1894	8	13
	P07	E60	0.6883	0.6699	0.6791		0.64455	0.62615	0.63535	15	20
	P07	E61	1.0486	1.0963	1.07245		1.00485	1.05255	1.0287	17	22
	P08	E62	2.1944	2.1121	2.15325		2.15065	2.06835	2.1095	0	10
	P08	E63	2.2836	2.2091	2.24635		2.23985	2.16535	2.2026	3	13
	P08	E64	2.212	2.1563	2.18415		2.16825	2.11255	2.1404	4	14
	P08	E65	2.3178	2.2221	2.26995		2.27405	2.17835	2.2262	5	15
	P08	E66	2.3675	2.2683	2.3179		2.32375	2.22455	2.27415	6	16
	P08	E67	2.1341	2.1838	2.15895		2.09035	2.14005	2.1152	7	17
	P08	E69	2.2815	2.2079	2.2447		2.23775	2.16415	2.20095	8	18
	P08	E70	2.1796	2.1501	2.16485		2.13585	2.10635	2.1211	11	21
	P08	E71	2.1216	2.1602	2.1409		2.07785	2.11645	2.09715	18	28
	P09	E73	2.1895	2.1798	2.18465		2.14575	2.13605	2.1409	2	6
	P09	E74	2.34	2.3043	2.32215		2.29625	2.26055	2.2784	3	7
	P09	E75	2.3498	2.3063	2.32805		2.30605	2.26255	2.2843	4	8
	P09	E76	2.2177	2.3491	2.2834		2.17395	2.30535	2.23965	5	9
	P09	E77	2.1384	2.1815	2.15995		2.09465	2.13775	2.1162	6	10
	P09	E78	2.1412	2.1356	2.1384		2.09745	2.09185	2.09465	7	11
	P09	E79	2.2627	2.2117	2.2372		2.21895	2.16795	2.19345	8	12
	P09	E80	2.3217	2.1462	2.23395		2.27795	2.10245	2.1902	10	14
	P09	E81	2.1714	2.2633	2.21735		2.12765	2.21955	2.1736	12	16
	P09	E82	2.2962	2.2683	2.28225		2.25245	2.22455	2.2385	13	17
	P09	E83	2.2682	2.2891	2.27865		2.22445	2.24535	2.2349	14	18
	P09	E84	2.0858	2.0704	2.0781		2.04205	2.02665	2.03435	16	20
	P09	E85	2.2666	2.3064	2.2865		2.22285	2.26265	2.24275	17	21
	P09	E86	2.0537	2.0367	2.0452		2.00995	1.99295	2.00145	19	23
	P09	E87	2.184	2.2441	2.21405		2.14025	2.20035	2.1703	21	25
	P10	E88	2.2527	2.2095	2.2311		2.20895	2.16575	2.18735	5	12
	P10	E89	2.4118	2.3047	2.35825		2.36805	2.26095	2.3145	6	13
	P10	E90	2.3732	2.36	2.3666		2.32945	2.31625	2.32285	7	14
	P10	E91	2.3445	2.3623	2.3534		2.30075	2.31855	2.30965	12	19
	P10	E92	2.3543	2.3925	2.3734		2.31055	2.34875	2.32965	15	22
	P10	E93	2.3178	2.3261	2.32195		2.27405	2.28235	2.2782	16	23
	P10	E94	2.2325	2.2217	2.2271		2.18875	2.17795	2.18335	17	24
	P10	E95	2.3089	2.2262	2.26755		2.26515	2.18245	2.2238	18	25
	P11	E96	2.1857	2.2498	2.21775		2.14195	2.20605	2.174	3	13
	P11	E97	2.0916	2.1618	2.1267		2.04785	2.11805	2.08295	4	14
	P11	E98	2.2281	2.2337	2.2309		2.18435	2.18995	2.18715	5	15
	P11	E99	2.1996	2.2969	2.24825		2.15585	2.25315	2.2045	6	16
	P11	E100	2.1834	2.248	2.2157		2.13965	2.20425	2.17195	12	22
	P11	E101	2.2079	2.2079	2.2079		2.16415	2.16415	2.16415	13	23
	P11	E102	2.1367	2.1131	2.1249		2.09295	2.06935	2.08115	14	24
	P12	E103	2.1466	2.1767	2.16165		2.10285	2.13295	2.1179	5	19
	P12	E104	2.3842	2.311	2.3476		2.34045	2.26725	2.30385	6	20
	P12	E105	2.2377	2.3358	2.28675		2.19395	2.29205	2.243	7	21
	P12	E106	2.3313	2.3469	2.3391		2.28755	2.30315	2.29535	11	25
	P12	E107	2.2846	2.3223	2.30345		2.24085	2.27855	2.2597	13	27
	P12	E108	2.2563	2.2836	2.26995		2.21255	2.23985	2.2262	15	29
	P12	E109	2.1819	2.277	2.22945		2.13815	2.23325	2.1857	17	31
	P12	E110	2.1536	2.182	2.1678		2.10985	2.13825	2.12405	23	37
	P13	E111	0.1288	0.1323	0.13055		0.08505	0.08855	0.0868	3	4
	P13	E112	0.1475	0.133	0.14025		0.10375	0.08925	0.0965	4	5
	P13	E113	0.1553	0.1794	0.16735		0.11155	0.13565	0.1236	5	6
	P13	E114	0.4969	0.5032	0.50005		0.45315	0.45945	0.4563	8	9
	P13	E115	1.4102	1.356	1.3831		1.36645	1.31225	1.33935	10	11
	P13	E116	2.0674	2.1129	2.09015		2.02365	2.06915	2.0464	12	13
	P13	E117	1.9973	2.2079	2.1026		1.95355	2.16415	2.05885	14	15
	P14	E118	0.7041	0.6905	0.6973		0.66035	0.64675	0.65355	2	7
	P14	E119	2.1755	2.1466	2.16105		2.13175	2.10285	2.1173	10	15
	P14	E120	2.198	1.9995	2.09875		2.15425	1.95575	2.055	11	16
	P14	E121	2.2575	2.1995	2.2285		2.21375	2.15575	2.18475	13	18
	P14	E122	2.3126	2.2805	2.29655		2.26885	2.23675	2.2528	23	28
	P15	E123	0.8552	0.8451	0.85015		0.81145	0.80135	0.8064	0	6
	P15	E124	2.0303	2.042	2.03615		1.98655	1.99825	1.9924	4	10
	P15	E125	2.2522	2.2452	2.2487		2.20845	2.20145	2.20495	6	12
	P15	E126	2.219	2.1844	2.2017		2.17525	2.14065	2.15795	8	14
	P15	E127	2.3552	2.2052	2.2802		2.31145	2.16145	2.23645	13	19
	P15	E128	2.2428	2.2456	2.2442		2.19905	2.20185	2.20045	17	23
	P16	E129	2.2517	2.1517	2.2017		2.20795	2.10795	2.15795	6	13
	P16	E130	2.407	2.3227	2.36485		2.36325	2.27895	2.3211	9	16
	P16	E131	2.3192	2.3209	2.32005		2.27545	2.27715	2.2763	11	18
	P16	E132	2.3256	2.3305	2.32805		2.28185	2.28675	2.2843	14	21
	P16	E133	2.2681	2.338	2.30305		2.22435	2.29425	2.2593	18	25
	P17	E140	2.2332	2.269	2.2511		2.18945	2.22525	2.20735	2	5
	P17	E141	2.28	2.2092	2.2446		2.23625	2.16545	2.20085	7	10
	P17	E142	2.2683	2.296	2.28215		2.22455	2.25225	2.2384	10	13
	P17	E143	1.978	2.002	1.99		1.93425	1.95825	1.94625	15	18
	P17	E144	2.2018	2.273	2.2374		2.15805	2.22925	2.19365	20	23
	P17	E145	2.1895	2.2812	2.23535		2.14575	2.23745	2.1916	22	25
	P18	E155	0.1584	0.161	0.1597		0.11465	0.11725	0.11595	7	7
	P18	E156	0.2004	0.199	0.1997		0.15665	0.15525	0.15595	8	8
	P18	E157	0.5177	0.564	0.54085		0.47395	0.52025	0.4971	10	10
	P18	E158	0.8444	0.8497	0.84705		0.80065	0.80595	0.8033	11	11
	P18	E159	1.8378	1.7969	1.81735		1.79405	1.75315	1.7736	14	14
	P19	E134	0.5201	0.5285	0.5243		0.47635	0.48475	0.48055	2	6
	P19	E135	0.5458	0.6017	0.57375		0.50205	0.55795	0.53	4	8
	P19	E136	0.5101	0.5934	0.55175		0.46635	0.54965	0.508	5	9
	P19	E137	0.5562	0.5786	0.5674		0.51245	0.53485	0.52365	6	10
	P19	E138	0.5591	0.506	0.53255		0.51535	0.46225	0.4888	7	11
	P19	E139	0.4355	0.4159	0.4257		0.39175	0.37215	0.38195	16	20
